# Supplementary material for: Topological morphogenesis of neuroepithelial organoids
Source: Nat Phys. 2022 Nov 21;19(2):177–83. doi: 10.1038/s41567-022-01822-6 (PMC9928582; doi:10.1038/s41567-022-01822-6)
Supplement: Source Data Fig. 1 — Source data for the plots in Fig. 1. [file 41567_2022_1822_MOESM16_ESM.csv]

condition	reduced volume	reduced curvature	Nlumen	total genus	organoid volume [micron^3]
+RA	0.4058848468369601	2.1467444506492157	5	0.0	7659859.657677599
+RA	0.5571747876146368	1.4224825522381974	40	0.0	27994084.817846477
+RA	0.30108770306485527	3.020755238724973	25	0.0	26127845.51738546
+RA	0.46523585027248043	1.7748098879399499	41	2.0	27544062.29212561
+RA	0.38533157362060655	1.7564683794610148	21	0.0	24125168.91001452
+RA	0.44939907106272303	1.9996867224087782	42	1.0	23678585.120434865
+RA	0.5152992210081163	1.5281637709789053	29	0.0	18730436.08708016
+RA	0.4822417835477704	1.6031212611885401	16	0.0	12606239.879825782
+RA	0.44226274798002313	1.654615731546359	10	1.0	9257168.804463532
+RA	0.3520848120391811	2.431574213615562	24	2.0	23700507.592189554
+RA	0.47087014405655186	1.6003125393730462	48	1.0	29842058.189177867
+RA	0.6615157546669136	1.199514612265174	23	0.0	12693238.880177531
+RA	0.44125619819335465	1.8677685582812693	30	0.0	28520094.84299302
+RA	0.4631715530005902	1.6755780144842425	33	0.0	29623701.54750489
+RA	0.5357999560206459	1.463273656770029	27	0.0	18834812.126976646
+RA	0.6817645882615423	1.2165438283774939	12	0.0	8201442.488428239
+RA	0.3564616252026211	2.3618827089061702	29	0.0	18728033.944148123
+RA	0.2864294181050144	2.9084816547704966	53	5.0	37156720.97136363
+RA	0.24068680983671548	3.3495128483268957	48	3.0	40962262.60248844
+RA	0.38648575780745686	2.1174328265337046	48	2.0	40791599.8341152
+RA	0.36251035837588685	2.4313376150257957	47	1.0	34093060.172201514
+RA	0.38600925424135124	2.447145838637593	60	0.0	36658424.54245676
+RA	0.44864239791884514	1.7372646459667294	54	0.0	33380416.54178607
+RA	0.3496433024022139	2.6923723117863467	40	5.0	37070569.24104529
+RA	0.4405416046908056	1.9049449036860713	46	3.0	35038202.387649156
+RA	0.2837559200978125	3.616529624474058	49	1.0	40998441.32008501
+RA	0.2258841301466147	3.98680429015477	41	6.0	39497145.76125522
untreat.	0.16513004250875607	2.3348888079427286	14	13.0	19733250.82768922
untreat.	0.16626161278472565	3.400020463167055	4	8.0	18936943.61071107
untreat.	0.16455752580678804	2.5315537229172858	19	20.0	25441657.269588646
untreat.	0.13592630291758823	3.1469833968287215	15	22.0	24145739.838208385
untreat.	0.2012327231393527	2.258409049211791	12	13.0	16184644.326759968
untreat.	0.15274682982565424	2.2039186619000026	9	24.0	25835892.992379945
untreat.	0.19105262754669858	2.261167199291895	11	13.0	15009830.634615352
untreat.	0.1322607259566606	3.4738340313428715	5	20.0	27552888.94788721
untreat.	0.13185157798366237	3.4464681244433786	6	17.0	27561438.812486168
untreat.	0.1529816615582016	2.891268660553888	8	19.0	23930847.830024563
untreat.	0.1810520380755739	2.510819845265435	25	10.0	19885882.08087647
untreat.	0.21186018004136162	1.8307577179816559	8	10.0	11264634.227186205
untreat.	0.13894129011066422	2.935680082240491	7	22.0	25438527.98415893
untreat.	0.14777697434299852	2.6659049052113093	5	17.0	24484714.931955516
untreat.	0.19349983466284604	2.3928170366830113	20	11.0	18556371.190475423
untreat.	0.15235121104849358	3.1897505569648845	5	15.0	17689137.982597284
untreat.	0.19322942452754058	1.7688060317007999	7	11.0	9985579.652853705
untreat.	0.1462379164436934	2.6163729464284664	15	22.0	27153191.886779044
untreat.	0.1664316424626193	2.3348530696622163	22	25.0	26645257.888228897
untreat.	0.1561974682288472	3.1052999542075677	11	11.0	18826852.154587884
untreat.	0.1721756942114493	1.868667919217652	11	15.0	20087408.92292832
untreat.	0.21097096717665006	2.1409557799401004	8	9.0	10647369.723994084
untreat.	0.2136409871708631	1.6145749901029887	5	9.0	7760017.675477527
untreat.	0.18375458120967125	2.194929785809302	2	6.0	10875499.153091094
untreat.	0.20774193938961108	1.8291169296383636	9	10.0	11563442.193031304
untreat.	0.20190346126625788	2.0805053759895538	5	7.0	9432382.269859329
untreat.	0.20308695561886272	2.191686164654167	8	7.0	15455767.946411578
untreat.	0.17944929189543038	1.9565138908106847	15	18.0	19948143.98980623
untreat.	0.158164062000437	2.5052752241862857	4	15.0	30079709.82009121
untreat.	0.1374917321944211	3.682044158035068	11	15.0	38112510.088241436
untreat.	0.15987156705049257	1.8684725443916919	6	21.0	29919125.77731705
untreat.	0.15436237923350293	1.8968996172176658	3	30.0	35810751.220645756
untreat.	0.1436034188430335	2.231101025568175	2	17.0	32330273.179315746
untreat.	0.1249297151476446	3.315092185632941	3	23.0	31473826.61017055
untreat.	0.13739033959905786	2.345270894136631	1	26.0	32260650.24584735
untreat.	0.13805670252793018	3.117197394817643	4	19.0	35065153.53953911
untreat.	0.14294067634699983	2.3082300036526036	1	29.0	39236926.2581515
untreat.	0.13612389123803847	3.07466892253863	2	17.0	34385031.15915537
untreat.	0.12071285424734242	3.4709442103392	3	29.0	34585388.00646805
untreat.	0.12560415072618608	3.4570967768088265	4	24.0	31408046.87249702
untreat.	0.1407330179426754	2.8788445962030265	4	21.0	38736267.33996305
untreat.	0.14418625573077087	2.74078751031018	3	17.0	31235851.950511333
untreat.	0.14604856957209011	1.8180664273153806	1	29.0	36531845.29955535
untreat.	0.15653695162191492	2.4720826181228386	5	19.0	30000107.193404667
untreat.	0.1203978965864615	3.2457406911725046	4	27.0	37342293.099545635
