# Supplementary material for: Topological morphogenesis of neuroepithelial organoids
Source: Nat Phys. 2022 Nov 21;19(2):177–83. doi: 10.1038/s41567-022-01822-6 (PMC9928582; doi:10.1038/s41567-022-01822-6)
Supplement: Source Data Fig. 2 — Source data for the plots in Fig. 2. [file 41567_2022_1822_MOESM17_ESM.csv]

position	time [hr]	reduced volume	reduced curvature	Nlumen	total genus	organoid volume [micron^3]
Pos1Actrl	8.0	0.4827428716607524	1.9776596212237618	57	0.0	14859520.69500345
Pos1Actrl	8.5	0.5117157462995027	1.746308956877415	52	1.0	15027211.938271131
Pos1Actrl	9.0	0.4853795172991295	1.8796153409244862	46	0.0	15137734.867062598
Pos1Actrl	9.5	0.4925936023093556	1.7885016364905986	48	0.0	15292528.785294104
Pos1Actrl	10.0	0.47139851917407444	1.994610974500836	45	1.0	15609950.030141614
Pos1Actrl	10.5	0.4545948878080181	2.0145302254192576	39	1.0	15674615.37753516
Pos1Actrl	11.0	0.4632416855585595	1.9276155210081378	38	0.0	15816931.182310792
Pos1Actrl	11.5	0.4787779575777811	1.9321136798307728	34	0.0	15918461.958325883
Pos1Actrl	12.0	0.49621281885352747	1.7778260679612317	34	0.0	15934538.007244645
Pos1Actrl	12.5	0.4885307451215767	1.7911584600606285	35	1.0	16121199.987442805
Pos1Actrl	13.0	0.49488754692856246	1.7732386859233873	36	0.0	16078956.641411737
Pos1Actrl	13.5	0.4763857736787591	1.8279112958800185	34	2.0	16090413.796718258
Pos1Actrl	14.0	0.4655352848908834	1.837927126513247	34	1.0	16213348.494280009
Pos1Actrl	14.5	0.46389613136900204	1.8487044562716823	37	3.0	16335433.67087748
Pos1Actrl	15.0	0.4034202603495839	2.19746661679045	29	1.0	16370030.60833859
Pos1Actrl	15.5	0.42299452945772154	2.0459099415461877	30	2.0	16652408.085754966
Pos1Actrl	16.0	0.44513771465021623	1.920393447257868	31	1.0	16929951.781171843
Pos1Actrl	16.5	0.45739212075501945	1.8952062218283225	33	1.0	16900006.526817203
Pos1Actrl	17.0	0.4183084427506903	2.0337231354534264	27	1.0	16977144.39055825
Pos1Actrl	17.5	0.39100594582831505	2.209534713960193	27	2.0	17230178.709561273
Pos1Actrl	18.0	0.3754873345077656	2.3258370295708777	24	2.0	17225102.224358216
Pos1Actrl	18.5	0.37705701377642553	2.2882267137380348	23	0.0	17490687.028014217
Pos1Actrl	19.0	0.3790249640241458	2.2704840196646723	24	0.0	17460023.204222552
Pos1Actrl	19.5	0.3553447154887291	2.3581316685218536	22	1.0	17672264.762175005
Pos1Actrl	20.0	0.3308306369171132	2.588268646154581	22	1.0	17840035.924469516
Pos1Actrl	20.5	0.30579241462298973	2.9644263464335374	22	1.0	17972883.714772984
Pos1Actrl	21.0	0.3204876982988599	2.8053971604230035	23	1.0	17994846.338014938
Pos1Actrl	21.5	0.30188508850231405	3.0083737553082575	22	0.0	18244864.54199064
Pos1Actrl	22.0	0.31105584091208194	2.917062257162578	22	1.0	18478981.0369753
Pos1Actrl	22.5	0.27036061862798244	3.4663177151496387	22	2.0	18562876.17057756
Pos1Actrl	23.0	0.2971167816478186	3.0170692782919466	23	1.0	19019038.426600408
Pos1Actrl	23.5	0.28310030787743135	3.3076005098590473	22	1.0	18895774.33895564
Pos1Actrl	24.0	0.23745198668434078	3.969899468185579	19	0.0	19131371.43930786
Pos1Actrl	24.5	0.22608241638069507	4.027174683053236	18	2.0	19375558.970337927
Pos1Actrl	25.0	0.2553700678402696	3.4942673593896174	20	3.0	19486617.581409663
Pos1Actrl	25.5	0.22726354189044864	3.9646312854525405	19	2.0	19853191.70664593
Pos1Actrl	26.0	0.22256294703446383	3.9933398581862507	16	3.0	19876456.67195373
Pos1Actrl	26.5	0.22718682992625217	3.7959742645146575	17	7.0	20059700.889079124
Pos1Actrl	27.0	0.19484290363536458	4.92625998571232	16	5.0	20351873.84133374
Pos1Actrl	27.5	0.18479844753321217	5.316588985232406	17	8.0	20732057.12949176
Pos1Actrl	28.0	0.16903194031799895	5.327120649896437	17	7.0	20917464.920848407
Pos1Actrl	28.5	0.15265114066761198	5.630130556781347	15	9.0	21152150.66371968
Pos1Actrl	29.0	0.16334686004028895	5.329958709190276	16	12.0	21301286.44985507
Pos1Actrl	29.5	0.16089790384262717	5.300963766327378	15	9.0	21706603.39117662
Pos1Actrl	30.0	0.16007390369948377	5.234148909484401	12	10.0	21870032.137098577
Pos1Actrl	30.5	0.16290403356345662	5.180187219970268	13	11.0	21911652.261665724
Pos1Actrl	31.0	0.15303094155044752	5.290862541657415	13	12.0	21927345.928151462
Pos1Actrl	31.5	0.15449940624031025	5.205612519270984	15	14.0	22001720.15868842
Pos1Actrl	32.0	0.15071300792864317	5.211214832221003	12	13.0	22208358.37741323
Pos1Actrl	32.5	0.1493796430388029	5.2728105132607475	16	14.0	22615407.319442865
Pos1Actrl	33.0	0.1497414713924	5.195277624777785	15	17.0	22621895.90207839
Pos1Actrl	33.5	0.15155125333016106	5.024624845928104	13	12.0	22756595.0088882
Pos1Actrl	34.0	0.12867304909396035	5.385413519104611	13	14.0	23030064.121270787
Pos1Actrl	34.5	0.1510749980526396	4.924177485790001	16	16.0	23352913.366527297
Pos1Actrl	35.0	0.13193133826251516	5.091941314155929	16	17.0	23571542.39820737
Pos1Actrl	35.5	0.12820294257040615	5.1250097869687465	16	17.0	23941553.472007908
Pos1Actrl	36.0	0.1275335925687402	5.271113922391838	15	21.0	24221173.996459678
Pos1Actrl	36.5	0.1276300900602807	5.119309665888748	15	20.0	24482211.010326277
Pos1Actrl	37.0	0.12387784797049099	5.0744734878416065	11	22.0	24850569.046557836
Pos1Actrl	37.5	0.12732613016129649	4.847995166877304	14	22.0	24958427.536213193
Pos1Actrl	38.0	0.1286767781940142	4.845274808686356	14	19.0	25227231.470834866
Pos1Actrl	38.5	0.12576446715297135	4.917688349172303	14	22.0	25516654.254626863
Pos1Actrl	39.0	0.12637431814879094	4.975415839638419	14	14.0	25585361.52013658
Pos1Actrl	39.5	0.12470722937109421	4.959588639114148	14	17.0	25836545.303468328
Pos1Actrl	40.0	0.12319663492277207	4.882173971205942	12	15.0	25958877.937331483
Pos1Actrl	40.5	0.1421145163997146	4.515255580895434	15	22.0	26106487.84985628
Pos1Actrl	41.0	0.13807545769729776	4.533453247596215	15	19.0	26200127.528507516
Pos1Actrl	41.5	0.12356913984783785	4.8010714950262985	13	20.0	28926415.95723943
Pos1Actrl	42.0	0.1217332018468765	4.736574802164799	11	21.0	28797914.423240367
Pos1Actrl	42.5	0.11819641500511131	4.845504175373877	10	23.0	29270013.11707808
Pos1Actrl	43.0	0.11781208546736503	4.8997005354970655	8	17.0	29295179.58024257
Pos1Actrl	43.5	0.1178801841280315	4.773669052076705	6	21.0	29369141.53984767
Pos1Actrl	44.0	0.11534153737638092	4.804638439413678	7	27.0	29524361.29232062
Pos1Actrl	44.5	0.11587427303721927	4.684372005632881	7	26.0	29841344.26436804
Pos1Actrl	45.0	0.11734988443876203	4.606716599678434	8	27.0	30129613.150444224
Pos1Actrl	45.5	0.11957965868161159	4.496895326044195	11	25.0	30438149.281669863
Pos1Actrl	46.0	0.12161976839054979	4.4649894463965385	8	21.0	30882554.88934259
Pos1Actrl	46.5	0.11897398323663007	4.478039119022665	7	15.0	30974963.499073222
Pos1Actrl	47.0	0.11806010216305018	4.481016633594003	8	19.0	31280733.06035685
Pos1Actrl	47.5	0.12103339449203981	4.463363865485986	7	16.0	31707393.26768743
Pos1Actrl	48.0	0.11972721566634968	4.547259980352827	5	12.0	32002392.49992628
Pos1Actrl	48.5	0.12463388113678096	4.341745551361017	8	16.0	32248763.826313157
Pos1Actrl	49.0	0.12859306658911618	4.245026743867957	7	18.0	32904309.03112262
Pos1Actrl	49.5	0.1282932277726135	4.30014841191948	8	14.0	33377879.52586424
Pos1Actrl	50.0	0.1280388105829549	4.339597614392329	8	17.0	33577803.465571016
Pos1Actrl	50.5	0.1311064443350286	4.262702313948901	8	21.0	33961251.92284431
Pos1Actrl	51.0	0.1313229101302702	4.342772530268075	8	20.0	34523097.41803716
Pos1Actrl	51.5	0.1326960015786142	4.296361508271175	6	18.0	34707849.19104674
Pos1Actrl	52.0	0.13911586398460188	4.0751955449389525	9	20.0	35076523.02748645
Pos1Actrl	52.5	0.14736100385100284	4.1374661330599745	7	21.0	35193593.28463203
Pos1Actrl	53.0	0.14954498081846956	4.1598632381569045	9	21.0	35497128.88775879
Pos1Actrl	53.5	0.1608312139996231	3.947242802922744	9	24.0	35590071.09633677
Pos3Actrl	8.0	0.6474137466748745	1.313729053519659	61	0.0	15025008.920923142
Pos3Actrl	8.5	0.6764050603603309	1.2732706952449606	67	0.0	14908247.804590449
Pos3Actrl	9.0	0.6336665982780956	1.3836643160638393	55	0.0	14865302.25252689
Pos3Actrl	9.5	0.6535964339474694	1.2927572902456141	59	1.0	15101107.386457289
Pos3Actrl	10.0	0.5433042663753301	1.6431371552734353	48	1.0	15138340.691894446
Pos3Actrl	10.5	0.584124695623815	1.4906562053886683	49	0.0	15034957.441505838
Pos3Actrl	11.0	0.5470959772388134	1.628363454838988	41	0.0	15012385.101964608
Pos3Actrl	11.5	0.5694901329152781	1.601976395529608	45	0.0	15042792.663645787
Pos3Actrl	12.0	0.5738678256747931	1.581380136891028	43	0.0	15248627.56677904
Pos3Actrl	12.5	0.5356939119935468	1.6983645508495278	40	0.0	15355141.364708824
Pos3Actrl	13.0	0.5522798710653486	1.6206477234722054	45	0.0	15434995.633235589
Pos3Actrl	13.5	0.5820363798180656	1.5317033449031743	45	0.0	15743175.298832841
Pos3Actrl	14.0	0.5423079243976486	1.6346084390322728	40	0.0	16136732.614627322
Pos3Actrl	14.5	0.5308253660775962	1.6979859686695125	36	0.0	16484258.98446744
Pos3Actrl	15.0	0.48973566299838445	1.9217973358762277	32	0.0	16780593.244197097
Pos3Actrl	15.5	0.4936988215994624	1.921603938431287	32	0.0	16926905.62329697
Pos3Actrl	16.0	0.5002370874414273	1.82433364999157	36	0.0	16971432.87226366
Pos3Actrl	16.5	0.4470884588183783	2.3625219828523396	32	1.0	17143382.734964326
Pos3Actrl	17.0	0.46094069449539665	2.225565444961193	33	1.0	17165775.921131812
Pos3Actrl	17.5	0.4127724057150937	2.4637218550457924	31	0.0	17128401.911984704
Pos3Actrl	18.0	0.43914425600170004	2.4008048592407714	31	0.0	17121589.627778716
Pos3Actrl	18.5	0.44967864180038153	2.3017138139601547	31	1.0	17169479.673163675
Pos3Actrl	19.0	0.372231034555781	3.110398127738525	27	2.0	17321954.0570177
Pos3Actrl	19.5	0.3863149587264905	2.757543075931142	29	1.0	17615328.23167652
Pos3Actrl	20.0	0.38326914413198626	2.7196184750745642	29	0.0	17807034.796501346
Pos3Actrl	20.5	0.3680978919190974	2.7610122967984005	29	2.0	17881039.17125884
Pos3Actrl	21.0	0.3486337444164785	3.2131211987222446	28	2.0	18220163.92290555
Pos3Actrl	21.5	0.3282439849681371	3.513696729182375	27	1.0	18257324.04953482
Pos3Actrl	22.0	0.3361790086120262	3.332462874986997	26	2.0	18408119.44349375
Pos3Actrl	22.5	0.3476825312606099	3.3309115340318964	28	0.0	18634500.91176068
Pos3Actrl	23.0	0.32371927677097273	3.431950794321043	25	2.0	18832919.565665778
Pos3Actrl	23.5	0.2745498924594541	4.408707283076967	23	2.0	19014470.330298904
Pos3Actrl	24.0	0.257465078003899	4.570622345271616	22	1.0	19066168.216230825
Pos3Actrl	24.5	0.25384365194348857	4.5387126950343495	19	1.0	19151017.097263165
Pos3Actrl	25.0	0.27109145143250113	4.323078574909865	21	1.0	19574545.728473738
Pos3Actrl	25.5	0.28165405912072095	4.130463610795377	22	3.0	19747939.478829063
Pos3Actrl	26.0	0.31425382913561506	3.141511302463145	23	2.0	19828757.103389632
Pos3Actrl	26.5	0.28950063961291694	3.3207328064225816	19	2.0	20054511.53668055
Pos3Actrl	27.0	0.262600517615125	4.199313965707642	18	1.0	20285856.81024781
Pos3Actrl	27.5	0.24519807114538508	4.336631560871814	17	4.0	20419797.91581356
Pos3Actrl	28.0	0.23034850212694913	4.504770596180687	16	4.0	20520349.06540936
Pos3Actrl	28.5	0.21292400605395234	4.840389983175477	14	6.0	20841267.017710637
Pos3Actrl	29.0	0.21630386687112865	4.671484232272972	16	5.0	20707985.770988982
Pos3Actrl	29.5	0.21398565145982573	4.640539003108612	15	9.0	21201499.953182597
Pos3Actrl	30.0	0.21567953445934415	4.566869312660991	14	10.0	21422591.102006555
Pos3Actrl	30.5	0.19290621428168409	4.883608650799719	16	11.0	21735296.08515905
Pos3Actrl	31.0	0.1886590148269974	5.015799239084623	15	9.0	21884188.02902017
Pos3Actrl	31.5	0.1779262226075391	5.0042364375641775	12	10.0	22165346.93531286
Pos3Actrl	32.0	0.16617614823064192	5.157801548075156	9	15.0	22449414.995629657
Pos3Actrl	32.5	0.18501554435200662	4.828529605256173	13	8.0	22315912.219589897
Pos3Actrl	33.0	0.15907323843339502	5.157433039142455	12	15.0	22688456.729712475
Pos3Actrl	33.5	0.16211657804993856	5.128510920677567	11	14.0	22697100.148811672
Pos3Actrl	34.0	0.11694672359184963	5.671694997602988	9	11.0	23109946.099104285
Pos3Actrl	34.5	0.11786613629139084	5.722432334604871	9	12.0	23192816.418347817
Pos3Actrl	35.0	0.13026661653791624	5.4272012566897825	8	16.0	23292829.09909924
Pos3Actrl	35.5	0.1262205499993638	5.461612360839954	7	17.0	23607397.137979247
Pos3Actrl	36.0	0.12800692226072563	5.3471780548142	8	17.0	23725690.82662238
Pos3Actrl	36.5	0.1184152011453464	5.446718839398432	7	16.0	23960060.74115028
Pos3Actrl	37.0	0.11945186282073442	5.244467617947115	8	14.0	24077902.627295136
Pos3Actrl	37.5	0.12498407920176852	5.216848682131025	8	21.0	24292463.746930405
Pos3Actrl	38.0	0.12559061403303357	4.953556543794245	8	20.0	24424537.03803384
Pos3Actrl	38.5	0.12633883623021425	4.949771882092066	9	23.0	24579179.75255068
Pos3Actrl	39.0	0.12608360434474042	4.970872663765068	7	22.0	24726001.67566587
Pos3Actrl	39.5	0.125085904414663	5.0472027551229	6	19.0	24792818.11004627
Pos3Actrl	40.0	0.12384442015249839	5.017559352255682	6	18.0	24958757.137291305
Pos3Actrl	40.5	0.12460125990996639	4.956230894813499	5	15.0	25240957.265955996
Pos3Actrl	41.0	0.1235447610079885	4.78874906710574	5	20.0	28170256.03071721
Pos3Actrl	41.5	0.11113942138535572	4.9835277148903145	3	23.0	28592474.59811908
Pos3Actrl	42.0	0.10985411081112467	5.0645722893788285	4	24.0	28981592.16250301
Pos3Actrl	42.5	0.1105455077290259	5.045564100553978	5	27.0	29368288.18993963
Pos3Actrl	43.0	0.1215196843556463	4.775702110132613	7	28.0	29701952.995637443
Pos3Actrl	43.5	0.11883124904281603	4.777952264278136	5	31.0	30056077.476629347
Pos3Actrl	44.0	0.11685887949987094	4.9935638563078575	5	31.0	30301914.068730455
Pos3Actrl	44.5	0.12000231993825958	4.957149066526491	8	32.0	30570117.842734966
Pos3Actrl	45.0	0.1181675766087648	4.909325272592891	6	31.0	30830387.985140488
Pos3Actrl	45.5	0.12049489817542516	4.6206293488448535	6	30.0	30943019.48951218
Pos3Actrl	46.0	0.12423554159228309	4.577536331103474	7	24.0	31306931.166257866
Pos3Actrl	46.5	0.12135637814591334	4.8056295094711965	10	30.0	31264299.572186
Pos3Actrl	47.0	0.12014229449684856	5.045338628666499	6	26.0	31464220.81313493
Pos3Actrl	47.5	0.12024239382362387	4.832644905935524	4	22.0	31671857.69368416
Pos3Actrl	48.0	0.12429016840610706	4.752930682250927	8	30.0	31947800.441871576
Pos3Actrl	48.5	0.12217756795923403	4.868323568717386	6	27.0	32199137.35094707
Pos3Actrl	49.0	0.12438945678623214	4.752832900519846	8	26.0	32636191.13955108
Pos3Actrl	49.5	0.12639577490057616	4.6315796127078235	10	24.0	33143239.180006325
Pos3Actrl	50.0	0.12648935354801233	4.810675617881967	9	21.0	33448109.84801312
Pos3Actrl	50.5	0.13206909046322127	4.405471689067594	9	25.0	33363322.70072536
Pos3Actrl	51.0	0.1377092330853995	4.267624714292373	11	23.0	33629833.10315804
Pos3Actrl	51.5	0.14096127593361713	4.236955221446583	10	20.0	33548863.36726374
Pos3Actrl	52.0	0.14142650054139053	4.235815639085305	8	19.0	34022013.978798
Pos3Actrl	52.5	0.14632553486519762	4.208220610281403	7	20.0	34420827.902446225
Pos3Actrl	53.0	0.15400017948668623	4.037546585040771	9	25.0	34639759.37092878
Pos3Actrl	53.5	0.15681547175258345	3.9097454762118757	8	23.0	34851182.155058004
Pos4Bctrl	8.0	0.5564221696078014	1.7073397452000825	63	0.0	14314231.405737847
Pos4Bctrl	8.5	0.5953764345121376	1.5290611768222835	59	0.0	14396466.824466292
Pos4Bctrl	9.0	0.5659960554751846	1.5861951772095786	48	0.0	14434488.210333236
Pos4Bctrl	9.5	0.6053842172322889	1.4411053157732787	49	0.0	14665858.500069965
Pos4Bctrl	10.0	0.5886967792384846	1.4983441065741316	49	0.0	14682461.39279434
Pos4Bctrl	10.5	0.575626573809871	1.5494815889737192	47	0.0	15054225.693331558
Pos4Bctrl	11.0	0.5329268726241435	1.780395798197751	44	0.0	15131113.095581455
Pos4Bctrl	11.5	0.5496372433518669	1.620495441090793	47	0.0	15338278.250521973
Pos4Bctrl	12.0	0.5047304837790924	1.8975979215480527	41	0.0	15527812.578502337
Pos4Bctrl	12.5	0.5146881043914713	1.8011070198298138	38	0.0	15639438.4716173
Pos4Bctrl	13.0	0.5187161398995703	1.8009196476834832	38	0.0	15792053.509060754
Pos4Bctrl	13.5	0.5295320169557742	1.6256049517134845	37	0.0	15892049.794543512
Pos4Bctrl	14.0	0.5001095753994866	1.881528827155768	36	0.0	16165142.251048788
Pos4Bctrl	14.5	0.47454721340916234	1.957283998150206	33	0.0	16297663.411237651
Pos4Bctrl	15.0	0.48325183127913024	1.9284882899827345	34	0.0	16372483.691926152
Pos4Bctrl	15.5	0.4746788039790985	2.0723237655527655	35	0.0	16700280.333702106
Pos4Bctrl	16.0	0.4580581428232316	2.080128192834725	32	0.0	16781558.40774913
Pos4Bctrl	16.5	0.4458877115056558	2.1228714797302084	32	0.0	17067914.10585937
Pos4Bctrl	17.0	0.3730181567044876	2.5850623011749363	24	0.0	17214930.57684652
Pos4Bctrl	17.5	0.35888026108598214	2.66132572798382	24	1.0	17201452.541731834
Pos4Bctrl	18.0	0.34678740749927245	2.774844739077958	21	1.0	17480628.95503079
Pos4Bctrl	18.5	0.35868113073621094	2.6296562367887977	24	2.0	17675189.66477148
Pos4Bctrl	19.0	0.3576310412604918	2.5868250368417134	25	3.0	17753426.738255054
Pos4Bctrl	19.5	0.32370696657215303	3.2143525791722003	22	1.0	18053642.968031783
Pos4Bctrl	20.0	0.34397657642953505	2.986422395921625	26	3.0	18270775.12039816
Pos4Bctrl	20.5	0.3104141982461855	3.243280334570078	23	0.0	18142329.501094434
Pos4Bctrl	21.0	0.26124621027215217	4.21895725868743	25	4.0	18390972.223399065
Pos4Bctrl	21.5	0.24751892098930883	4.698696416968455	23	4.0	18510867.885462344
Pos4Bctrl	22.0	0.2525656508132711	4.273725468583256	21	4.0	18583169.18769507
Pos4Bctrl	22.5	0.2182708269424372	5.115089508123772	21	6.0	18742270.878684554
Pos4Bctrl	23.0	0.22052034926723368	5.107564241679317	22	9.0	18953410.49656105
Pos4Bctrl	23.5	0.21722003358493674	4.954783099699311	23	5.0	19192304.86603891
Pos4Bctrl	24.0	0.17711542435034214	5.5230115052379904	20	10.0	19264520.32941297
Pos4Bctrl	24.5	0.19308755914904557	5.348303218146006	17	10.0	19575097.505180083
Pos4Bctrl	25.0	0.2032464938558259	5.0124949484069266	19	10.0	19821147.09045508
Pos4Bctrl	25.5	0.17263856044556247	5.461352178884766	16	11.0	19827400.674257677
Pos4Bctrl	26.0	0.18876724470144357	5.159900086043066	18	9.0	19942648.482327715
Pos4Bctrl	26.5	0.16423562574372585	5.586607794342409	16	13.0	19948412.67106444
Pos4Bctrl	27.0	0.17615732516669125	5.343176073818131	17	10.0	20130996.16371443
Pos4Bctrl	27.5	0.16266527632149938	5.6000431048128805	14	10.0	20742378.19857573
Pos4Bctrl	28.0	0.15371386755471575	5.62787080896919	13	13.0	20753498.255579345
Pos4Bctrl	28.5	0.1871572062807711	4.442663623067847	15	14.0	20966521.091290414
Pos4Bctrl	29.0	0.19648485981841635	4.318296861373248	16	12.0	21377261.085899863
Pos4Bctrl	29.5	0.15013375106029822	5.630059074097389	14	17.0	21719315.64175769
Pos4Bctrl	30.0	0.18397632751467424	4.323895150501388	13	16.0	21797562.10794152
Pos4Bctrl	30.5	0.18111833100560634	4.301291399571542	14	16.0	21770425.773891475
Pos4Bctrl	31.0	0.1439398413173127	5.476095589707228	11	15.0	21938846.152732942
Pos4Bctrl	31.5	0.15744744646075176	5.224033264203263	12	15.0	21827523.698064536
Pos4Bctrl	32.0	0.1305672441604054	5.610382883052245	10	19.0	22132167.140459888
Pos4Bctrl	32.5	0.1257086895788901	5.471338872702009	13	17.0	22219515.71005897
Pos4Bctrl	33.0	0.13375337278459395	5.4342058226117045	15	16.0	22298387.51496288
Pos4Bctrl	33.5	0.1502707126149392	5.2805024783370635	14	16.0	22623453.343569323
Pos4Bctrl	34.0	0.1848423467550625	4.088777691376458	15	17.0	22805465.525631625
Pos4Bctrl	34.5	0.1512104601401473	5.124201166743456	14	17.0	23406197.500355665
Pos4Bctrl	35.0	0.12609887617500434	5.389178580822485	13	25.0	23416471.73957665
Pos4Bctrl	35.5	0.1626573073437847	4.159431303509049	13	22.0	24025437.843414918
Pos4Bctrl	36.0	0.12506698103428796	5.2122697763434545	12	29.0	24152401.10342415
Pos4Bctrl	36.5	0.12636855002663608	5.1008116207561915	14	25.0	24260991.77916981
Pos4Bctrl	37.0	0.12209521026866348	5.059358124724003	13	28.0	24198409.946181312
Pos4Bctrl	37.5	0.11850184502781207	5.098686477302454	10	28.0	24568908.40504577
Pos4Bctrl	38.0	0.1204567530144667	4.953908087460384	11	32.0	24614864.209687293
Pos4Bctrl	38.5	0.12072525376686608	4.871708655825412	9	34.0	24636910.601160448
Pos4Bctrl	39.0	0.11818381107501548	5.073581162063897	9	31.0	24590575.292837832
Pos4Bctrl	39.5	0.12202171484791562	4.778160096981654	10	28.0	24897322.48388164
Pos4Bctrl	40.0	0.12157588293266862	4.518392585872745	9	29.0	24833420.0642936
Pos4Bctrl	40.5	0.12198962078784353	4.501045332372824	10	29.0	25041100.49096477
Pos4Bctrl	41.0	0.11585394999351381	4.648869890420195	7	31.0	25406961.788494572
Pos4Bctrl	41.5	0.1165675811285394	4.527588351884653	8	31.0	25249686.43923149
Pos4Bctrl	42.0	0.11230088912488147	4.759847402560144	7	25.0	25659643.46543086
Pos4Bctrl	42.5	0.11775019229799888	4.46562215662091	9	32.0	25486002.19978416
Pos4Bctrl	43.0	0.11328330692284133	4.593998016480969	7	38.0	25452948.516088314
Pos4Bctrl	43.5	0.12689737967768316	4.251864847107439	9	37.0	28397649.83114969
Pos4Bctrl	44.0	0.1358156120467929	3.9656311530148813	10	36.0	29122463.830238886
Pos4Bctrl	44.5	0.1134314388448632	4.250186550241042	10	35.0	29583911.35056177
Pos4Bctrl	45.0	0.13463558521784363	4.094936304553687	12	32.0	29721389.41528306
Pos4Bctrl	45.5	0.13274895206203968	3.904340170787008	10	36.0	30173638.83447395
Pos4Bctrl	46.0	0.13297796290338154	3.9773817217844654	8	33.0	30015526.30133565
Pos4Bctrl	46.5	0.12857450061875428	3.975871641248296	9	37.0	30376980.457688536
Pos4Bctrl	47.0	0.12543272503699357	4.0948363401511125	11	30.0	30863055.13547748
Pos4Bctrl	47.5	0.12095289955728494	4.05755662525523	8	30.0	31151321.98703411
Pos4Bctrl	48.0	0.13356000738166052	3.794828417474213	11	30.0	31301218.62686616
Pos4Bctrl	48.5	0.1325368581338035	3.7063939774797463	9	33.0	31270129.86705121
Pos4Bctrl	49.0	0.13850381124487612	3.77366416088677	9	25.0	31297266.26721741
Pos4Bctrl	49.5	0.13934474743975261	3.6721898246330267	8	24.0	31330115.722033847
Pos4Bctrl	50.0	0.13605380399405292	3.768597756107787	7	35.0	31638486.999969725
Pos4Bctrl	50.5	0.13083123107185154	3.6670260754156523	7	28.0	31778235.53600936
Pos4Bctrl	51.0	0.13256536219347773	3.5317280283679824	8	26.0	32135686.489507433
Pos4Bctrl	51.5	0.13521914800411775	3.7340717709219313	8	20.0	31965833.742053527
Pos4Bctrl	52.0	0.13963261740014526	3.3421956047386416	10	22.0	32207518.60137534
Pos4Bctrl	52.5	0.14028880539893274	3.678042478375539	10	23.0	32544493.248395663
Pos4Bctrl	53.0	0.1464697181236302	3.626162634187968	13	23.0	32998493.86662065
Pos4Bctrl	53.5	0.1463062988563962	3.913298620843134	11	22.0	33110191.870907687
Pos6Cra	8.0	0.700210234023838	1.2310671530640156	96	0.0	18227890.05557968
Pos6Cra	8.5	0.6878580442441556	1.2551955480296397	99	0.0	18510408.08879586
Pos6Cra	9.0	0.6787909973499773	1.2767098269472945	98	0.0	19208131.128988024
Pos6Cra	9.5	0.6826404099075573	1.2486837807931659	104	0.0	19380192.723832488
Pos6Cra	10.0	0.6669546174752747	1.2823659875634286	104	0.0	19477641.216911443
Pos6Cra	10.5	0.6577865827013514	1.29731375176105	104	0.0	19781238.57381573
Pos6Cra	11.0	0.6443345369810544	1.3203699286627633	99	0.0	20161143.468476526
Pos6Cra	11.5	0.6317548625014533	1.3239311020149402	97	0.0	20363352.597212814
Pos6Cra	12.0	0.6178741871535303	1.351405245074249	94	0.0	20623569.99294168
Pos6Cra	12.5	0.6107125314384058	1.3641135569374183	96	0.0	20752451.001901545
Pos6Cra	13.0	0.5931773189143087	1.442555360495422	83	0.0	20890456.104059264
Pos6Cra	13.5	0.5520096062185027	1.5944344621291124	74	0.0	21267250.63484632
Pos6Cra	14.0	0.5577562574934112	1.4968899234867399	71	0.0	21554933.72002197
Pos6Cra	14.5	0.536951354675916	1.5740740135097488	68	1.0	21793204.870119344
Pos6Cra	15.0	0.4917462641339121	1.7025764305499425	64	1.0	21825722.079996377
Pos6Cra	15.5	0.472500313310379	1.8363667076431538	61	0.0	21911356.993709896
Pos6Cra	16.0	0.47627456559152626	1.7551297193028377	65	0.0	22412409.71419926
Pos6Cra	16.5	0.43253566428344087	2.0878455184177986	55	1.0	22620553.55630889
Pos6Cra	17.0	0.3872212426265921	2.52763123500309	53	1.0	22969210.859070968
Pos6Cra	17.5	0.36195852258116196	2.5664233460288215	50	2.0	23079801.272153445
Pos6Cra	18.0	0.3482787021215562	2.5846710312542918	47	3.0	23572942.5610035
Pos6Cra	18.5	0.35720497297122433	2.5233542994609337	45	4.0	23927029.845150474
Pos6Cra	19.0	0.34674779078438966	2.539982143833745	42	4.0	24244943.37515193
Pos6Cra	19.5	0.334758981985392	2.7759002171036093	42	3.0	24609316.390603773
Pos6Cra	20.0	0.3174662295144924	2.900712732011301	38	2.0	24749923.159682263
Pos6Cra	20.5	0.2724182392168677	3.1649652727819486	35	4.0	25140383.47412579
Pos6Cra	21.0	0.2297763142902235	4.110441589499976	32	3.0	25423549.853704102
Pos6Cra	21.5	0.24764000340704517	3.505525723515168	32	4.0	25793351.84455499
Pos6Cra	22.0	0.22754037675201874	4.19614123898753	32	4.0	25822697.940725468
Pos6Cra	22.5	0.23380915214564651	4.0093399999222985	31	6.0	25962563.07686217
Pos6Cra	23.0	0.21627829572991084	4.39242440575684	30	7.0	26444281.89611134
Pos6Cra	23.5	0.22960289427906158	4.208178147977471	27	6.0	26579423.168546733
Pos6Cra	24.0	0.2496990686677587	3.9357453346675517	26	6.0	26694270.2020628
Pos6Cra	24.5	0.20445347486017448	4.9098200792946995	23	5.0	26854597.21335643
Pos6Cra	25.0	0.2587949707662362	3.7317192616049457	24	6.0	27004601.793422967
Pos6Cra	25.5	0.24759158132825118	3.7572167294925385	22	6.0	27328328.613456786
Pos6Cra	26.0	0.21836685523539348	4.078555635380604	20	4.0	27501986.36465375
Pos6Cra	26.5	0.22686713442025688	3.8607414478725213	20	4.0	27551272.14260004
Pos6Cra	27.0	0.2573256757270274	3.8067495563731164	22	5.0	27742512.46200488
Pos6Cra	27.5	0.18416770441480207	5.079594441311099	17	8.0	27891328.342381425
Pos6Cra	28.0	0.19170229410434414	4.898647760600248	18	8.0	28111200.955657456
Pos6Cra	28.5	0.21256289311906346	4.639449671437636	20	9.0	28228833.765267298
Pos6Cra	29.0	0.1959561809201293	4.080944589620919	19	13.0	21339723.33160659
Pos6Cra	29.5	0.22040457810758368	4.446554084614026	21	6.0	28522054.75734809
Pos6Cra	30.0	0.2509996631749041	4.0809063209484355	23	6.0	28721498.551506903
Pos6Cra	30.5	0.28151977105454545	3.591018465975724	22	8.0	28831003.294136528
Pos6Cra	31.0	0.22898513455309027	4.2735795248884925	18	6.0	28897241.71842196
Pos6Cra	31.5	0.17678423277033053	4.957610145587805	16	7.0	28914821.415134445
Pos6Cra	32.0	0.17322325141834172	5.000428020038372	15	7.0	28934732.26064195
Pos6Cra	32.5	0.18412401618064755	4.712603752789191	15	9.0	29175725.546136603
Pos6Cra	33.0	0.1715088923314774	4.9351884042787875	14	9.0	29227021.70697315
Pos6Cra	33.5	0.22523719177840695	4.157818801685451	17	10.0	29269290.03285137
Pos6Cra	34.0	0.20249928603797962	4.45086149820206	16	10.0	29568094.158915963
Pos6Cra	34.5	0.20381945686199265	4.421741675205738	16	12.0	29710124.74362249
Pos6Cra	35.0	0.17815697232041203	4.816179819136348	15	11.0	29752484.65756885
Pos6Cra	35.5	0.17816424708698692	4.774269270004891	16	12.0	30066297.517199084
Pos6Cra	36.0	0.1795537672783761	4.808105715832222	15	10.0	30135733.98005705
Pos6Cra	36.5	0.17703829496884124	4.865744516502347	16	9.0	30453474.06741956
Pos6Cra	37.0	0.2281185365106794	3.5305040649258035	17	7.0	30630179.59329107
Pos6Cra	37.5	0.2761222761266372	3.17719935395394	19	6.0	30675520.784227718
Pos6Cra	38.0	0.20537116423358434	4.46246481755266	16	8.0	30666567.172214724
Pos6Cra	38.5	0.20773993663438392	4.5925537609803095	16	9.0	30749255.35244912
Pos6Cra	39.0	0.18968042556972148	4.7089422167769	18	5.0	31032988.0998225
Pos6Cra	39.5	0.18788539346309677	4.688748912588532	16	7.0	30935809.324636716
Pos6Cra	40.0	0.226682860724606	4.0065468539486035	14	8.0	31007643.45650055
Pos6Cra	40.5	0.18607394833967328	4.755177439379174	13	8.0	31086961.1675401
Pos6Cra	41.0	0.187958257206856	4.751419988188168	13	7.0	31465651.329940803
Pos6Cra	41.5	0.18997958164211803	4.728877872381898	15	7.0	31363423.110900927
Pos6Cra	42.0	0.19298775040702368	4.755410812168364	18	8.0	31472694.685076103
Pos6Cra	42.5	0.27748308128898436	3.0785415873716446	20	5.0	31703722.018870868
Pos6Cra	43.0	0.2427286103506337	3.605751834306606	17	5.0	31801562.50341014
Pos6Cra	43.5	0.34154666226923647	2.5945613101426543	21	7.0	32051591.302786965
Pos6Cra	44.0	0.304567364575522	3.412818208427992	17	0.0	32202270.13161568
Pos6Cra	44.5	0.33327779310501654	2.8349119542460266	17	3.0	32432223.298073035
Pos6Cra	45.0	0.33632919020589375	2.8139933749946495	19	2.0	32482046.62648301
Pos6Cra	45.5	0.34507672986541704	2.744058118047557	20	4.0	32626010.45827343
Pos6Cra	46.0	0.3242648872792806	3.057289080500987	18	3.0	32877426.349444672
Pos6Cra	46.5	0.3756158788015875	2.2836397767635574	21	4.0	32882263.88392043
Pos6Cra	47.0	0.3429576172785621	2.389711328244283	22	6.0	33118527.47856225
Pos6Cra	47.5	0.37507560316595573	2.2281881709271345	23	4.0	33177106.962244514
Pos6Cra	48.0	0.32869560084492094	2.603509132620086	19	3.0	33388300.52733561
Pos6Cra	48.5	0.3684449847688864	2.254227034222386	22	3.0	33640256.8177513
Pos6Cra	49.0	0.3625162469603338	2.357942310145195	19	2.0	33659417.27261969
Pos6Cra	49.5	0.4063212262868232	2.1461866343591147	23	3.0	33867970.44972813
Pos6Cra	50.0	0.3947450519946102	2.1785184905649473	19	2.0	34153045.04149057
Pos6Cra	50.5	0.39249935503496614	2.1960547256631755	17	3.0	34118783.430371344
Pos6Cra	51.0	0.42560982516509827	2.073153645898842	22	2.0	34454709.110265665
Pos6Cra	51.5	0.4045967916313362	2.1294648501736266	24	3.0	34418495.79326944
Pos6Cra	52.0	0.4271490572234836	2.0551515962770655	27	4.0	34531677.36110318
Pos6Cra	52.5	0.43528953119086217	2.0110376921590953	29	2.0	34972921.45789912
Pos6Cra	53.0	0.41928969981199654	2.05298460490441	30	1.0	35330387.78173257
Pos6Cra	53.5	0.4276131178003372	2.0861170572824976	29	6.0	35423464.92935549
Pos7Cra	8.0	0.7536504193685438	1.1506210114480617	93	0.0	15315994.05312112
Pos7Cra	8.5	0.7390313258064389	1.167514112336539	98	0.0	15615784.537061082
Pos7Cra	9.0	0.7377111846282041	1.1649188061354292	104	0.0	15940721.245172724
Pos7Cra	9.5	0.7137077167439473	1.1956266759590863	97	0.0	16370693.127383798
Pos7Cra	10.0	0.7042896185109838	1.2051426872286104	101	0.0	16994106.363550372
Pos7Cra	10.5	0.6829468646139458	1.2317413632041534	103	0.0	17224670.315864857
Pos7Cra	11.0	0.6681161112978837	1.252462432088607	105	0.0	17430956.008553144
Pos7Cra	11.5	0.6643825382592389	1.259827423101316	103	0.0	17529170.186591767
Pos7Cra	12.0	0.6462496372347776	1.3039770209557524	99	0.0	18066430.21740024
Pos7Cra	12.5	0.6208418795648206	1.3800124753822336	94	0.0	18135052.78207093
Pos7Cra	13.0	0.6324403146841118	1.3349775204393863	93	0.0	18114878.99643728
Pos7Cra	13.5	0.6104226701743143	1.4272101904335297	88	0.0	18335610.89741311
Pos7Cra	14.0	0.5996559878042695	1.4347332056092323	89	0.0	18460035.823519967
Pos7Cra	14.5	0.5877596465248358	1.4777400627640938	82	0.0	18643560.420773312
Pos7Cra	15.0	0.566388623929044	1.7132729095226626	82	0.0	19081936.822387557
Pos7Cra	15.5	0.5777183328666404	1.5202784253082888	79	2.0	19330968.623537663
Pos7Cra	16.0	0.5345727412833338	1.6710188880558805	71	2.0	19889254.10011538
Pos7Cra	16.5	0.5161716456150214	1.8679603548151085	73	1.0	20128157.13279415
Pos7Cra	17.0	0.4948996777066974	1.934709198738698	68	0.0	20389552.557887822
Pos7Cra	17.5	0.47345265300090505	1.9675599002992046	61	1.0	20727447.216121547
Pos7Cra	18.0	0.44916328670066186	2.0856362452081054	53	1.0	20923080.10568334
Pos7Cra	18.5	0.4255845391760107	2.185390471713324	50	2.0	21447496.00419671
Pos7Cra	19.0	0.46419391753306627	1.8681573539001077	52	1.0	21660475.419186518
Pos7Cra	19.5	0.40752770256955156	2.210763386117421	47	1.0	22265084.670113266
Pos7Cra	20.0	0.4240505686906586	2.0704797488153903	47	2.0	22465769.903022103
Pos7Cra	20.5	0.3945316831306725	2.4451534852108057	45	1.0	22909679.36546104
Pos7Cra	21.0	0.4206292505606962	2.061459362980257	46	0.0	23150805.56582321
Pos7Cra	21.5	0.37485415879288114	2.579709632275193	41	2.0	23467646.86481743
Pos7Cra	22.0	0.37157480778627894	2.570450937584899	39	0.0	23849683.509889096
Pos7Cra	22.5	0.3584713011110544	2.5023166191832877	40	4.0	24010147.32924776
Pos7Cra	23.0	0.35507128630936646	2.4784472725297912	36	4.0	24119489.181268603
Pos7Cra	23.5	0.2576416445401476	4.527764957186604	31	3.0	24330799.24437565
Pos7Cra	24.0	0.30738309732066144	3.2864448105245923	31	1.0	24441109.279475898
Pos7Cra	24.5	0.3250106464916257	3.022675692224885	31	3.0	24530501.877016075
Pos7Cra	25.0	0.3149011241624727	2.99743984165561	27	4.0	24729733.57735081
Pos7Cra	25.5	0.2945663998389384	3.2571117081541967	25	5.0	24997693.685403258
Pos7Cra	26.0	0.29304660668375454	3.204802308158126	26	5.0	25118382.07126806
Pos7Cra	26.5	0.28660821736964914	3.264689225584538	24	2.0	25138232.230887435
Pos7Cra	27.0	0.3086134402960894	3.0646933439236834	26	3.0	25022827.372855965
Pos7Cra	27.5	0.29034932745283454	3.399939131007091	24	4.0	25145140.850360952
Pos7Cra	28.0	0.3056843370388806	3.219130239125322	25	4.0	25398485.12619857
Pos7Cra	28.5	0.30514040449167196	3.2943620979135795	26	3.0	25305065.09657418
Pos7Cra	29.0	0.3132452316953113	3.252768811026263	27	3.0	25631521.82413181
Pos7Cra	29.5	0.24978984377576097	4.415313242232632	23	5.0	25839310.88476796
Pos7Cra	30.0	0.27167955343726313	3.966150493820939	23	5.0	26002437.677623093
Pos7Cra	30.5	0.2741557839577335	3.8434845808094003	23	3.0	25790677.777474675
Pos7Cra	31.0	0.25036006034362357	4.26639682929514	21	4.0	26226867.599142943
Pos7Cra	31.5	0.2481449822365538	4.3425216201638985	20	3.0	26146429.535328213
Pos7Cra	32.0	0.2508431947515203	4.283820076040588	22	4.0	26054389.90735884
Pos7Cra	32.5	0.2567600119169596	4.180400102725682	23	3.0	25979161.23265312
Pos7Cra	33.0	0.260330507606171	4.170652671966187	20	3.0	26208139.63490495
Pos7Cra	33.5	0.2588321432272737	4.228936242354249	22	1.0	26232572.044747464
Pos7Cra	34.0	0.2613265016536915	4.164155533370217	20	1.0	26282600.63552907
Pos7Cra	34.5	0.3279659620288217	2.964061851489207	22	4.0	26310874.523806836
Pos7Cra	35.0	0.3494662648762993	2.5569876694681573	23	3.0	26410216.772204343
Pos7Cra	35.5	0.3016659800272239	3.0901107026825803	18	4.0	26589134.955955133
Pos7Cra	36.0	0.34460695510080014	2.5333903042522805	19	5.0	26731681.87940597
Pos7Cra	36.5	0.3695944505202659	2.335095398624202	22	5.0	26730237.93072081
Pos7Cra	37.0	0.36787874469146103	2.382583431732225	22	5.0	26843615.08390573
Pos7Cra	37.5	0.3416358463079658	2.52844964935183	19	4.0	27195283.53284946
Pos7Cra	38.0	0.34923145240582726	2.464718110430343	20	4.0	27138059.362708297
Pos7Cra	38.5	0.34729152725320067	2.4946073512029696	18	5.0	27360076.252892584
Pos7Cra	39.0	0.35073631480054107	2.4900925205678575	20	2.0	27368731.231917795
Pos7Cra	39.5	0.3728883524399747	2.3462644871105978	21	3.0	27380830.910104133
Pos7Cra	40.0	0.3760832799807297	2.32886221270854	20	4.0	27429717.929454982
Pos7Cra	40.5	0.37311293668347745	2.3301857149303467	20	4.0	27765468.267316755
Pos7Cra	41.0	0.37033496358030676	2.3395119511361715	18	4.0	27727597.25248548
Pos7Cra	41.5	0.3757097673406443	2.3147161936596365	18	5.0	27882066.607684985
Pos7Cra	42.0	0.3633068346068387	2.346504604397538	18	5.0	27808828.05711918
Pos7Cra	42.5	0.3743091753882528	2.3073143260219884	18	3.0	27948805.964319102
Pos7Cra	43.0	0.37065875523539943	2.325842897761516	17	3.0	28205483.27196917
Pos7Cra	43.5	0.368368626304197	2.3763451330566916	19	2.0	28248133.08121772
Pos7Cra	44.0	0.37059750584866114	2.365119544501818	19	2.0	28215547.565929104
Pos7Cra	44.5	0.36845055534063087	2.3880599348955087	16	4.0	28415754.027052984
Pos7Cra	45.0	0.3856354334945999	2.2606090518851887	17	3.0	28528161.133343287
Pos7Cra	45.5	0.3890745043957582	2.2782668725329014	16	2.0	28440589.141253836
Pos7Cra	46.0	0.42230773078263883	2.021446640795018	19	1.0	28816905.095760223
Pos7Cra	46.5	0.42566451186783666	2.0981757798679364	19	1.0	29138597.20320627
Pos7Cra	47.0	0.44726355033207027	1.8663069730643544	24	5.0	29215405.707595352
Pos7Cra	47.5	0.4452013073462762	1.8870480792865114	22	2.0	29461474.445287883
Pos7Cra	48.0	0.42832204584621675	1.9511361737236783	21	4.0	29488747.524002984
Pos7Cra	48.5	0.43294009260090305	1.9017690810818078	22	2.0	29545954.363477312
Pos7Cra	49.0	0.4309491225973026	1.9452955221811985	18	1.0	29695955.070703518
Pos7Cra	49.5	0.40591888597930614	2.0522834723540835	20	2.0	29910589.439435124
Pos7Cra	50.0	0.40634406912989923	2.094668435161445	18	1.0	30096603.02592245
Pos7Cra	50.5	0.34322734500954627	2.8622058602206004	19	3.0	30093156.484879844
Pos7Cra	51.0	0.33602182398130287	2.9513081512278267	20	1.0	30426238.62000618
Pos7Cra	51.5	0.3472489782865944	2.8236473630548784	19	2.0	30140073.652888346
Pos7Cra	52.0	0.4302532523671004	1.8510384223648044	24	2.0	30412106.53319787
Pos7Cra	52.5	0.4259001628723272	1.9064982454889146	24	1.0	30914938.386879854
Pos7Cra	53.0	0.3881097499294233	2.2025389948500242	19	0.0	31237109.553550128
Pos7Cra	53.5	0.39370356229213016	2.1415895111241823	20	2.0	31363592.993704222
Pos9Dra	8.0	0.7092848753935623	1.215398072608781	74	0.0	13757419.592190292
Pos9Dra	8.5	0.6991047581424255	1.236751917226574	74	0.0	14453984.702113984
Pos9Dra	9.0	0.6993451639145921	1.230470005095667	80	0.0	14804113.88171006
Pos9Dra	9.5	0.6884179449249602	1.2366770492109107	81	1.0	14944762.2251476
Pos9Dra	10.0	0.6813004970895122	1.2437587196445528	77	1.0	15091569.705833526
Pos9Dra	10.5	0.6874057677491293	1.2271400136138082	76	0.0	15293155.591577172
Pos9Dra	11.0	0.6755703375231856	1.2517455361952432	78	0.0	15305830.35537009
Pos9Dra	11.5	0.6683199792379828	1.2544402929104779	74	0.0	15600789.09137743
Pos9Dra	12.0	0.6599916517840285	1.2623077477969666	71	0.0	15887477.134488188
Pos9Dra	12.5	0.6195727122170581	1.3724251918515666	64	0.0	15954535.32960273
Pos9Dra	13.0	0.6105683686206749	1.3590897976804168	63	0.0	16225672.324765764
Pos9Dra	13.5	0.589657034391273	1.4080918072440871	63	0.0	16437125.056801388
Pos9Dra	14.0	0.5967798884114143	1.3807735647597235	63	0.0	16494175.845260086
Pos9Dra	14.5	0.5867688878971009	1.4111409024289492	58	0.0	16648888.889711414
Pos9Dra	15.0	0.5930948559225102	1.3803993930340037	57	1.0	16998663.626123887
Pos9Dra	15.5	0.5483900863060501	1.5734181127496603	52	0.0	17084965.079381637
Pos9Dra	16.0	0.5283361981571576	1.664624655328724	51	1.0	17405987.997011878
Pos9Dra	16.5	0.5274270250064312	1.6827213162080075	49	1.0	17670080.608855333
Pos9Dra	17.0	0.5218934366437064	1.6722038550518905	51	1.0	17896267.468095407
Pos9Dra	17.5	0.4970982763211765	1.7715204927879036	42	1.0	18126397.011846088
Pos9Dra	18.0	0.5018047182262992	1.7909678422929587	43	0.0	18405374.135174595
Pos9Dra	18.5	0.46040974026587256	1.9437031946151362	39	0.0	18450929.17793255
Pos9Dra	19.0	0.4463547648463303	1.8800773150295744	35	0.0	18715338.693705294
Pos9Dra	19.5	0.4043296010553109	2.2001232392584313	29	1.0	19059605.509834714
Pos9Dra	20.0	0.4135769782805285	2.125971429278823	28	0.0	19284331.978359926
Pos9Dra	20.5	0.4045376331231582	2.1400507605277443	28	0.0	19425427.214558505
Pos9Dra	21.0	0.41216031366423894	2.1213948034064574	27	0.0	19505284.46281436
Pos9Dra	21.5	0.4024111621908507	2.29817703111667	26	0.0	19716821.059224118
Pos9Dra	22.0	0.35337950456326167	2.974065087731581	22	1.0	20011732.554952737
Pos9Dra	22.5	0.3435542977354061	3.0416419823483536	20	1.0	20210687.72891345
Pos9Dra	23.0	0.3515001513952948	3.0377020621767716	17	0.0	20321486.217016563
Pos9Dra	23.5	0.33495443757616705	3.0875587936785265	16	1.0	20798440.708445866
Pos9Dra	24.0	0.3110789840685138	3.0733876368448554	14	2.0	20849613.59519638
Pos9Dra	24.5	0.3095429300498225	3.0232764553592957	13	3.0	20834805.252207763
Pos9Dra	25.0	0.33514469641773914	2.537172959172719	13	3.0	21075114.73361014
Pos9Dra	25.5	0.3681462923045212	2.2406693570997374	13	2.0	21120674.58421741
Pos9Dra	26.0	0.31035945010579336	3.1705885027488083	12	1.0	21161980.770420667
Pos9Dra	26.5	0.25695816708840186	3.478834080021107	7	3.0	21309244.83393713
Pos9Dra	27.0	0.2317653339036183	4.017616754499818	6	2.0	21303865.86297858
Pos9Dra	27.5	0.20065213502768284	4.69961540825922	8	1.0	21398043.074022356
Pos9Dra	28.0	0.2883118158234079	3.171606073637358	10	1.0	21356511.569683824
Pos9Dra	28.5	0.24740373021055734	3.5651239409741597	8	0.0	21440244.022808038
Pos9Dra	29.0	0.2923646342327159	3.1612457925897823	12	2.0	21799849.86635312
Pos9Dra	29.5	0.2820075022369084	3.6435525777026525	11	1.0	21771827.428156234
Pos9Dra	30.0	0.25309126959796785	4.251260387346098	9	0.0	21825834.31836004
Pos9Dra	30.5	0.25279773596924315	4.20050162753551	10	1.0	21984273.28534263
Pos9Dra	31.0	0.2754813792528962	3.3889549870884137	9	2.0	22159526.13151216
Pos9Dra	31.5	0.2294317701090481	4.479062990768735	8	2.0	22235006.266290043
Pos9Dra	32.0	0.1820087873078247	4.854186908334234	6	3.0	22165204.658654824
Pos9Dra	32.5	0.18630218175330646	4.785592651447786	6	2.0	22386611.92092064
Pos9Dra	33.0	0.24255837562226606	4.130047088369925	7	5.0	22583391.02867749
Pos9Dra	33.5	0.2445012358535739	4.225000632182223	8	2.0	22649231.670519806
Pos9Dra	34.0	0.187860978787471	4.802052559178273	6	2.0	22728578.34848476
Pos9Dra	34.5	0.24788193432632513	4.186867004065244	9	1.0	22845963.58928869
Pos9Dra	35.0	0.2260972021008274	4.422694758535181	7	1.0	22918303.410904344
Pos9Dra	35.5	0.25135504151314986	4.103854449447957	9	2.0	22829045.741619755
Pos9Dra	36.0	0.23247676621357224	4.281906181776213	9	1.0	23143265.103535123
Pos9Dra	36.5	0.259164560830746	3.995844423725572	8	2.0	23258499.421332136
Pos9Dra	37.0	0.2602649678912234	3.9810302822871493	9	2.0	23067157.963982724
Pos9Dra	37.5	0.23367003323632113	4.21373275331293	8	4.0	23232292.62023937
Pos9Dra	38.0	0.23423840626804843	4.158954925747648	8	2.0	23144154.177949216
Pos9Dra	38.5	0.26622201430220244	3.5700635536950522	8	5.0	23574858.19559388
Pos9Dra	39.0	0.24742476384683706	3.9238831255084703	7	4.0	23660182.887439013
Pos9Dra	39.5	0.1944161871418694	4.46972519923183	7	2.0	23825836.8191646
Pos9Dra	40.0	0.25975950203430015	3.138879468208238	8	3.0	24080077.92436009
Pos9Dra	40.5	0.24256192912949215	3.6940530828086495	7	1.0	24142116.507388286
Pos9Dra	41.0	0.22265955530887374	4.000907952086009	7	1.0	24157882.327978924
Pos9Dra	41.5	0.2631104091438627	3.3170102302356286	9	1.0	24372702.58847656
Pos9Dra	42.0	0.2460542253474567	3.581462228898208	7	3.0	24521676.48459486
Pos9Dra	42.5	0.302862419913737	2.6179219035048344	7	2.0	24518881.19453933
Pos9Dra	43.0	0.3623738346423869	2.1496307029834787	9	5.0	24783626.8139441
Pos9Dra	43.5	0.36331946430651507	2.164254028003376	9	4.0	24686535.73017549
Pos9Dra	44.0	0.3657093699292352	2.139871160483011	10	2.0	25011217.052598704
Pos9Dra	44.5	0.37683358179624776	2.042509806017974	10	5.0	25181114.15839724
Pos9Dra	45.0	0.3680494328936865	2.1977197102022914	11	3.0	25635198.6446684
Pos9Dra	45.5	0.4055150037384573	1.9555626701253142	11	5.0	25554389.79520377
Pos9Dra	46.0	0.3836166228547485	2.0334628386575977	12	2.0	25817476.765874837
Pos9Dra	46.5	0.40221752480242073	2.0036877789411567	12	3.0	25902090.62354342
Pos9Dra	47.0	0.3505758401014264	2.290636344127768	10	2.0	26083616.331862003
Pos9Dra	47.5	0.4108623789762499	1.9419380444379981	12	1.0	26290451.06690184
Pos9Dra	48.0	0.422025686973031	1.9414545791643345	14	1.0	26626689.82948832
Pos9Dra	48.5	0.3693210909344084	2.509553829201782	13	2.0	26884845.75764091
Pos9Dra	49.0	0.37288368973284447	2.486652785948281	13	1.0	27205965.97428853
Pos9Dra	49.5	0.3742881572061513	2.479377965656777	13	1.0	27510444.587737005
Pos9Dra	50.0	0.37807424592124084	2.471536445326982	15	0.0	27698949.201596845
Pos9Dra	50.5	0.3397821250126553	2.8941943085357447	16	0.0	28002629.445359573
Pos9Dra	51.0	0.4220569237742756	2.038090801982431	16	0.0	27926779.49903496
Pos9Dra	51.5	0.4025360084847963	2.124688621973709	17	1.0	27965814.103099745
Pos9Dra	52.0	0.4256060228315249	1.9945876084424665	16	1.0	28191675.448051646
Pos9Dra	52.5	0.39356268118036025	2.200227927238418	13	2.0	28496797.664063968
Pos9Dra	53.0	0.43513800069942865	2.01527905492636	17	0.0	28928392.64665285
Pos9Dra	53.5	0.46712384919397376	1.821455191173193	22	1.0	29250626.36819223
Pos10Dra	8.0	0.7312717602372667	1.1565906841666824	121	0.0	17045276.230058715
Pos10Dra	8.5	0.725734558278677	1.1657069606480874	128	0.0	17392425.975700274
Pos10Dra	9.0	0.7246847990497508	1.1562027386540545	121	0.0	17628691.588614546
Pos10Dra	9.5	0.7162566069790886	1.1784730049170558	120	0.0	17939362.280369125
Pos10Dra	10.0	0.7056989653908018	1.1764837292378372	115	0.0	17967919.46585314
Pos10Dra	10.5	0.7079682531337977	1.1805912199357567	124	0.0	18382739.108538546
Pos10Dra	11.0	0.674668349212353	1.2463921777394804	120	0.0	18623352.92566309
Pos10Dra	11.5	0.6614960182018668	1.2638769068934175	121	0.0	18752710.709391408
Pos10Dra	12.0	0.6653139256402201	1.2415671860097908	109	0.0	18832027.576892287
Pos10Dra	12.5	0.6469133119605707	1.3066948840540062	109	0.0	19110106.87115399
Pos10Dra	13.0	0.6318372968124302	1.3431422730256484	106	0.0	19443378.771604106
Pos10Dra	13.5	0.6144225432072513	1.4009040644419701	96	0.0	19458247.832503185
Pos10Dra	14.0	0.5980077139516045	1.4265141324084671	93	0.0	19865047.27848529
Pos10Dra	14.5	0.5743591011008558	1.500297067652217	89	0.0	20021420.00595692
Pos10Dra	15.0	0.5381239267136303	1.6123842705482059	80	0.0	20240505.66159753
Pos10Dra	15.5	0.5101661441921971	1.6707763621379206	70	0.0	20585493.82638947
Pos10Dra	16.0	0.49985533883476024	1.6802990123518349	63	0.0	20785895.840624534
Pos10Dra	16.5	0.4963440975432289	1.6902205676185489	64	0.0	21143886.304660976
Pos10Dra	17.0	0.45957887906808786	1.8537552032982294	54	0.0	21418814.71423895
Pos10Dra	17.5	0.45104830979585286	1.9120716659975465	56	2.0	21546518.56940629
Pos10Dra	18.0	0.413807227878644	2.110259090325559	44	1.0	21816165.48210506
Pos10Dra	18.5	0.38954710564724154	2.3132161913063882	41	1.0	22097428.40689443
Pos10Dra	19.0	0.39338803292503166	2.284115222576085	45	2.0	22133978.78765824
Pos10Dra	19.5	0.35052761292862294	2.6387263578974482	37	2.0	22456082.522557944
Pos10Dra	20.0	0.3468497671523037	2.6055510771395416	36	1.0	22851939.16912227
Pos10Dra	20.5	0.2864288315276997	3.582355716340986	31	2.0	23136134.31732305
Pos10Dra	21.0	0.2765036919198428	3.6089121483797566	30	0.0	23281533.452229436
Pos10Dra	21.5	0.2824376100380588	3.3536244186470583	27	1.0	23433934.658196803
Pos10Dra	22.0	0.27716106825992176	3.3718522958957924	26	1.0	23771011.52873894
Pos10Dra	22.5	0.266537240333042	3.556649250372517	23	2.0	23914712.487528063
Pos10Dra	23.0	0.3239197966613604	2.7889332796570185	27	4.0	24107183.878320925
Pos10Dra	23.5	0.2682819607404103	3.4751573063595544	24	4.0	24423785.43770204
Pos10Dra	24.0	0.25258877962453924	3.6080504921685566	19	2.0	24400775.77055959
Pos10Dra	24.5	0.2631881194028019	3.4334220877302473	21	3.0	24741461.056258403
Pos10Dra	25.0	0.2947623307968298	3.061510171161643	21	3.0	24535311.18657437
Pos10Dra	25.5	0.26195441501671873	3.3889782921720575	17	2.0	24770982.493460707
Pos10Dra	26.0	0.26500721967397073	3.4039057976165927	16	3.0	24788148.01813216
Pos10Dra	26.5	0.26978577206434656	3.338555905776255	17	2.0	24990636.48120956
Pos10Dra	27.0	0.26454112716934036	3.401434967098185	13	3.0	24876526.303162284
Pos10Dra	27.5	0.273965869763355	3.1794045457264284	15	5.0	24978457.83763784
Pos10Dra	28.0	0.2961249681176476	2.856315546610849	12	4.0	25135205.34323833
Pos10Dra	28.5	0.27064803220376715	3.1963418143978113	13	2.0	25077517.77393224
Pos10Dra	29.0	0.28859820392159535	3.041814848357701	14	4.0	25056571.47378083
Pos10Dra	29.5	0.29067511679120117	3.072067672442949	16	4.0	25358292.39825534
Pos10Dra	30.0	0.2922626258897629	3.0681513701160803	15	5.0	25436093.983030256
Pos10Dra	30.5	0.27313698762530686	3.2583474788537643	14	3.0	25649651.425268877
Pos10Dra	31.0	0.30520854882127074	2.9394864069052593	16	4.0	25807490.31307897
Pos10Dra	31.5	0.3075707646803586	2.9431804275739717	13	4.0	25859381.742713094
Pos10Dra	32.0	0.30008395490504913	3.00706970292136	16	3.0	25714300.387583625
Pos10Dra	32.5	0.30441433589885475	2.9721510706402348	16	4.0	25818644.91071339
Pos10Dra	33.0	0.30530687552968727	2.966815594629981	15	2.0	25830628.041602395
Pos10Dra	33.5	0.30971311958322806	2.9076856878333404	14	3.0	26056782.18900185
Pos10Dra	34.0	0.3089437200825349	2.898169603708087	12	1.0	26242526.135368597
Pos10Dra	34.5	0.31636946927720133	2.803167813226147	12	2.0	26006530.20260093
Pos10Dra	35.0	0.3138468623523627	2.8557307501032203	13	3.0	26107462.800730016
Pos10Dra	35.5	0.29595388374573883	3.0068196731382417	13	3.0	26143607.721522104
Pos10Dra	36.0	0.302634163987723	2.9503197378998416	17	3.0	26062132.274082497
Pos10Dra	36.5	0.33413024410398506	2.72152930828253	16	4.0	25943695.014536016
Pos10Dra	37.0	0.334035540543132	2.52652023465385	14	3.0	25966505.2447562
Pos10Dra	37.5	0.3370730498053757	2.5431061709267797	16	1.0	26038390.32078725
Pos10Dra	38.0	0.34847126380019	2.481067732144977	18	3.0	26348966.63687181
Pos10Dra	38.5	0.3777899270898999	2.332106322004613	20	3.0	26468612.6992286
Pos10Dra	39.0	0.3464061097526022	2.638289143603983	18	2.0	26432093.144670382
Pos10Dra	39.5	0.3225756630453036	2.8019579253984874	18	4.0	26376100.017214123
Pos10Dra	40.0	0.30792607772722563	2.848857562918046	16	5.0	26512086.16320745
Pos10Dra	40.5	0.3220313440317689	2.7987294390321167	17	3.0	26640392.027301334
Pos10Dra	41.0	0.31088725398303557	2.8718709148644606	16	3.0	26549549.602685288
Pos10Dra	41.5	0.3010356087948813	2.8547589764566927	16	3.0	26753051.342338227
Pos10Dra	42.0	0.3122224594378226	2.8387086718057244	16	3.0	26738325.847045124
Pos10Dra	42.5	0.2986945270656262	2.879688386166809	16	3.0	27030770.404188745
Pos10Dra	43.0	0.29637249826323775	2.8520567249632536	14	6.0	26943052.9440393
Pos10Dra	43.5	0.3088259257837187	2.800430452254583	16	2.0	27037230.08297852
Pos10Dra	44.0	0.3122779997174854	2.7616907782513636	17	3.0	27181919.32988675
Pos10Dra	44.5	0.3208285395658008	2.6802410658856632	17	3.0	27386312.158853475
Pos10Dra	45.0	0.30890606777774976	2.7349382541189677	16	2.0	27545628.704677053
Pos10Dra	45.5	0.3212746829932528	2.730679814659592	16	1.0	27656795.978562325
Pos10Dra	46.0	0.3293717931300527	2.6147593665581486	17	2.0	27876464.42590096
Pos10Dra	46.5	0.33916810784372525	2.5466484384718595	16	1.0	28095782.22124253
Pos10Dra	47.0	0.3430875010936525	2.5581186431238225	16	1.0	28107959.827514984
Pos10Dra	47.5	0.4020839637705119	2.0231008785851974	17	1.0	28374358.513420887
Pos10Dra	48.0	0.33597011350502964	2.5658142907769386	15	3.0	28507749.55303868
Pos10Dra	48.5	0.3530360148529695	2.3902001228075296	17	4.0	28744429.21860152
Pos10Dra	49.0	0.359666185134193	2.34448825038605	16	2.0	28897307.298466623
Pos10Dra	49.5	0.3541318571721065	2.3880571909026154	16	3.0	28902507.975681063
Pos10Dra	50.0	0.35489825882670084	2.3733227079591033	17	3.0	29148418.927537244
Pos10Dra	50.5	0.3621880390725932	2.371432325029878	17	1.0	29406005.51785787
Pos10Dra	51.0	0.36050124392663246	2.372867440244938	14	0.0	29580559.11026781
Pos10Dra	51.5	0.3748187450151655	2.257900032469163	17	0.0	29604442.41989982
Pos10Dra	52.0	0.36946615527264975	2.3389562106115647	17	1.0	29962635.118756305
Pos10Dra	52.5	0.3528995526613131	2.3829501873891537	19	1.0	30225561.28322701
Pos10Dra	53.0	0.353817699576388	2.3618723904255696	20	0.0	30458763.663491897
Pos10Dra	53.5	0.3498655499851384	2.4526883316389356	16	2.0	30591652.838796485
