# Supplementary material for: Topological morphogenesis of neuroepithelial organoids
Source: Nat Phys. 2022 Nov 21;19(2):177–83. doi: 10.1038/s41567-022-01822-6 (PMC9928582; doi:10.1038/s41567-022-01822-6)
Supplement: Source Data Fig. 3 — Source data for the plots in Fig. 3. [file 41567_2022_1822_MOESM18_ESM.csv]

condition	reduced volume	reduced curvature	Nlumen	total genus
HA_125nM	0.15868865537355545	2.6062469381009974	28	15.0
HA_125nM	0.17386862810851544	2.3872612848301324	39	21.0
HA_125nM	0.1455827005117761	3.3514240238106767	19	21.0
HA_125nM	0.1884609967545014	2.8789049737970402	28	19.0
HA_125nM	0.1418285615435781	3.668897548877978	26	27.0
HA_125nM	0.13792263940824798	4.0235010693895195	16	21.0
HA_125nM	0.16884143747601846	4.33125994993909	23	18.0
HA_2000nM	0.22709179965467102	4.154301568194126	43	4.0
HA_2000nM	0.24013508685921914	4.212192112571212	38	4.0
HA_2000nM	0.30201309835713597	2.893883694026724	41	6.0
HA_2000nM	0.2536887736834253	3.591080667392811	30	7.0
HA_31nM	0.18046213832142777	2.674958694770895	40	29.0
HA_31nM	0.18213854359503473	2.2455276339279258	29	25.0
HA_31nM	0.146065104583845	3.624200212494402	20	18.0
HA_31nM	0.17117092218697344	1.7490188515761973	40	25.0
HA_500nM	0.1705544786084701	3.179522583107875	32	23.0
HA_500nM	0.16738741922407577	3.879680388952692	24	18.0
HA_500nM	0.15687023685435117	4.188931916667978	32	21.0
HA_500nM	0.1806140464797363	3.356273482133758	33	16.0
HA_500nM	0.19199534094697357	3.039518218400405	27	23.0
HA_500nM	0.16162522370295085	2.8915626936468075	33	28.0
RAHA_125nM	0.4678908106266627	1.8910163359134018	61	0.0
RAHA_125nM	0.41610648077628076	1.9802422137073854	57	7.0
RAHA_125nM	0.4481452676373565	1.9416465315388864	54	1.0
RAHA_125nM	0.37284642601171014	2.4942554818868063	42	6.0
RAHA_125nM	0.3792775347708696	2.3169475385971503	41	6.0
RAHA_125nM	0.29944056924577583	3.140052131021854	45	7.0
RAHA_125nM	0.4391977777071196	1.9289637415526393	61	9.0
RAHA_2000nM	0.655296760410236	1.3486394176409748	132	0.0
RAHA_2000nM	0.7410027477240118	1.1269436473899859	169	0.0
RAHA_2000nM	0.5823274049421177	1.522479605171875	126	0.0
RAHA_2000nM	0.6390119234302888	1.3777199702244882	123	0.0
RAHA_2000nM	0.5603982233824025	1.6632666579791953	131	0.0
RAHA_2000nM	0.5925854546957867	1.5792705490663326	137	0.0
RAHA_31nM	0.47628944775148624	1.825358497053109	59	1.0
RAHA_31nM	0.39402708618795634	1.9987824876565263	39	3.0
RAHA_31nM	0.443764878237716	2.0132211302429805	59	1.0
RAHA_31nM	0.4931645763929463	1.9197633819413307	70	0.0
RAHA_31nM	0.4809298076532495	2.0806342232423103	73	3.0
RAHA_500nM	0.5008595775426237	1.7631161586785402	78	4.0
RAHA_500nM	0.5745933199469602	1.4734469855934074	76	0.0
RAHA_500nM	0.5899797364611233	1.43258391215798	81	0.0
RAHA_500nM	0.5869524236953962	1.4056697092450892	103	1.0
RAHA_500nM	0.532581505214473	1.5587558898242193	89	1.0
RAHA_500nM	0.49498773530830603	1.9121237800251032	66	1.0
RAHA_500nM	0.6478170438557894	1.2620026059677683	106	1.0
RAHA_500nM	0.502718415435096	1.7454154424884156	89	2.0
RAHA_0nM	0.3277507972954549	2.887042236158557	48	5.0
RAHA_0nM	0.34323161955420445	2.6304307623557768	53	2.0
RAHA_0nM	0.4372570033638836	2.0723822833212795	55	1.0
RAHA_0nM	0.35653027301806567	3.053896422067878	42	1.0
RAHA_0nM	0.4404211421033813	2.0727390099080205	66	6.0
RAHA_0nM	0.327041722756174	2.780481304185813	57	3.0
HA_0nM	0.16143148785903125	0.8584429581054266	33	56.0
HA_0nM	0.14545659364581537	1.2813349707004988	30	45.0
HA_0nM	0.17374284820031408	0.6041873375163839	39	34.0
HA_0nM	0.11474734153036363	3.4273671075531937	5	30.0
HA_0nM	0.17829975827119193	1.9260268155698166	19	24.0
