# Supplementary material for: Topological morphogenesis of neuroepithelial organoids
Source: Nat Phys. 2022 Nov 21;19(2):177–83. doi: 10.1038/s41567-022-01822-6 (PMC9928582; doi:10.1038/s41567-022-01822-6)
Supplement: Source Data Extended Data Fig. 7 — Source data for the plots in Extended Data Fig. 7. [file 41567_2022_1822_MOESM19_ESM.csv]

condition	reduced volume	reduced curvature	Nlumen	total genus
untreated	0.20585582843026076	2.2333363627553187	21	15.0
untreated	0.17291920081952245	2.3969365834693006	21	23.0
untreated	0.1955248620463962	2.6087118140009706	25	21.0
untreated	0.1783694856825573	2.1836863756768525	19	19.0
untreated	0.1927608409024847	2.2132184469865224	20	18.0
untreated	0.17689537403516478	2.592909774740896	19	21.0
untreated	0.1768548523299315	2.765691150912813	28	22.0
untreated	0.1775588401100683	2.9625156204148078	23	18.0
untreated	0.16377166395322837	2.4544798366567764	30	26.0
untreated	0.1741416874227151	2.832443290903661	26	22.0
untreated	0.15597909139701782	2.831681818569477	23	31.0
untreated	0.17740535009886002	2.4171189512110276	30	25.0
+Y27632	0.40184564672052525	2.537354441564829	185	6.0
+Y27632	0.44143879145127385	2.181847960638251	195	3.0
+Y27632	0.40749043418527986	2.3926790052551152	158	6.0
+Y27632	0.4203257421784841	2.3808651434823487	181	2.0
+Y27632	0.40338196286090966	2.368636903381187	154	6.0
+Y27632	0.5030244544624932	1.794002477610963	202	1.0
+Y27632	0.4144411112561635	2.4868922571638583	156	4.0
+Y27632	0.43711676608482686	2.0468089810498657	180	4.0
+Y27632	0.4565598897615544	2.073246989456377	199	4.0
+RA	0.27205871168854784	2.9029655949855226	45	8.0
+RA	0.3002473386602296	2.6707570379079884	40	11.0
+RA	0.21864748426572686	4.193176643977721	43	12.0
+RA	0.2855037033866216	3.4575174462271643	39	4.0
+RA	0.29326901494826507	3.001876944649661	56	4.0
+RA	0.25104317669459025	3.691385078958895	50	13.0
+RA	0.266983776855943	3.5245139243679326	44	9.0
+RA	0.211521930838945	4.128523069869019	39	9.0
+RA	0.28045282402845756	3.103457018170937	49	8.0
+RA	0.25537283404939615	3.7011694643740647	45	11.0
+RA	0.25391664696022115	3.432474059009063	48	8.0
+RA	0.2753927557146485	3.2436220246651133	46	8.0
+RA	0.24127378491735677	3.271245287662177	42	22.0
+RA	0.21713947482981474	3.5350255226705087	39	13.0
+RA	0.19849729906612085	3.9662114872158223	37	18.0
+RA	0.22512103014558624	3.7535530558915093	50	10.0
+RA	0.23673158832478217	3.711808094561367	38	13.0
+RA	0.22364434295414687	4.1189151205105	37	8.0
